# Supplementary material for: Preparation of Surfactant-Free Nano Oil Particles in Water Using Ultrasonic System and the Mechanism of Emulsion Stability
Source: Nanomaterials (Basel). 2022 May 3;12(9):1547. doi: 10.3390/nano12091547 (PMC9101067; doi:10.3390/nano12091547)
Supplement: Supplementary file 1 [file nanomaterials-12-01547-s001.zip]

Archive with 1 entries (1 files):
- nanomaterials-1656161-supplementary.pdf
